# Supplementary material for: Association of Anaemia and Anthropometric Indices Among Chinese Adults: Based on the Sixth China Chronic Disease and Risk Factor Surveillance
Source: Nutrients. 2025 Sep 24;17(19):3045. doi: 10.3390/nu17193045 (PMC12525547; doi:10.3390/nu17193045)
Supplement: Supplementary file 1 [file nutrients-17-03045-s001.zip]

Archive with 1 entries (1 files):
- nutrients-3871672-supplementary.pdf
